# Supplementary material for: Accountable care organization changes in equity of ambulatory care quality by patient race and ethnicity, 2019-2022
Source: Health Aff Sch. 2024 Nov 21;2(12):qxae155. doi: 10.1093/haschl/qxae155 (PMC11632828; doi:10.1093/haschl/qxae155)
Supplement: qxae155_Supplementary_Data [file qxae155_supplementary_data.zip]

Archive with 2 entries (2 files):
- COIs_combined.pdf
- Supp_Changes_EquityofCare_ACOs2.docx
